# Supplementary material for: Tissue Derivation and Biological Sex Uniquely Mediate Endothelial Cell Protein Expression, Redox Status, and Nitric Oxide Synthesis
Source: Cells. 2022 Dec 26;12(1):93. doi: 10.3390/cells12010093 (PMC9818567; doi:10.3390/cells12010093)
Supplement: Supplementary file 1 [file cells-12-00093-s001.zip]

Archive with 1 entries (1 files):
- cells-2118953-supplementary.pdf
